# Supplementary material for: Development and Characterization of Spray-Dried Combined Levofloxacin–Ambroxol Dry Powder Inhaler Formulation
Source: Pharmaceutics. 2024 Nov 22;16(12):1506. doi: 10.3390/pharmaceutics16121506 (PMC11728515; doi:10.3390/pharmaceutics16121506)
Supplement: Supplementary file 1 [file pharmaceutics-16-01506-s001.zip]

Archive with 1 entries (1 files):
- pharmaceutics-3307453-supplementary.pdf
